# Supplementary material for: Born Too Soon: Global epidemiology of preterm birth and drivers for change
Source: Reprod Health. 2025 Jun 23;22(Suppl 2):105. doi: 10.1186/s12978-025-02033-x (PMC12186353; doi:10.1186/s12978-025-02033-x)
Supplement: Supplementary file 1 — Additional file 1. National, Regional and Global estimates of Preterm birth in 2020, with trends form 2010 [12]. [file 12978_2025_2033_MOESM1_ESM.xlsx]

## Sheet: CONTENTS
THIS EXCEL CONTAINS THE ESTIMATES FROM THE PAPER TITLED: NATIONAL, REGIONAL AND GLOBAL ESTIMATES OF PRETERM IN 2020, WITH TRENDS FROM 2010: A SYSTEMATIC ANALYSIS. The anaylsis for this paper used data from 103 countries and areas to estimate preterm rates between 2010-2020 for all 195 countries and areas. Regional and global estimates were then estimated by aggregating these country-level estimat…
VARIABLES INCLUDED IN ALL TABS
REGION	This is the SDG regional classification. Source: United Nations Department of Economics and Social Affairs Statistics Division. SDG Indicators, Regional groupings used in Report and Statistical Annex https://unstats.un.org/sdgs/indicators/regional-groups/. A minor adaptation to this classification was used in the modelling, details of this can be seen in the manuscript.
NUMBER LIVE BIRTHS (2020)	Number of livebirths, estimated by World Population Prospects (WPP). Source: United Nations Department of Economics and Social Affairs Population Division. World Population Prospects 2022, Online Edition. 2022. Numbers rounded to nearest 100.
NUMBER OF PRETERM BABIES	Estimated number of preterm babies, using Number of livebirths * Preterm rates for each year. Numbers rounded to nearest 100.
NUMBER OF PRETERM BABIES - 95% CI	The credible interval of the estimated number of preterm babies, using Number of livebirths * Preterm rates CI for each year. The credible interval is the method of estimating uncertainty in the Bayesian framework. The definition of 95% credible interval is "the probability that the true value of the estimate lies within this interval is 95%". Numbers rounded to nearest 100.
PRETERM RATE	Estimated rate of preterm birth at national level. Preterm birth rate is defined a live born neonates less than 37 weeks gestation per 100 live births
PRETERM RATE - 95% CI	95% credible interval of the estimated rate of preterm birth. The credible interval is the method of estimating uncertainty in the Bayesian framework. The definition of 95% credible interval is "the probability that the true value of the estimate lies within this interval is 95%".
AVERAGE ANNUAL REDUCTION RATE (2010-2020)	This is the rate that the preterm rate reduces per year, averaged over 2010-2020. The method for calculating this can be seen in the web annex of the paper.
ADDITIONAL VARIABLES FROM EACH TAB
A. ALL NATIONAL ESTIMATES
RANKING (FOR RATE)	Ranking lowest to highest rate. The ranking is calculated on estimates from all 195 countries. The rankings are shown only for the countries with data and >10,000 live births
B. NATIONAL ESTIMATES BY REGION
REGIONAL RANKING (FOR RATE)	Ranking lowest to highest rate, within each reason. The ranking is calculated on estimates from all 195 countries. The rankings are shown only for the countries with data and >10,000 live births
REFERENCE 1: Ohuma E, Moller AB, Bradley E et al. National, regional, and worldwide estimates of preterm in 2020, with trends from 2010: a systematic analysis. The Lancet.
REFERENCE 2: Lawn JE, Ohuma EO, Bradley E, et al. Small babies, big risks: Global estimates of prevalence and mortality for vulnerable newborns to accelerate change and improve counting. Lancet 2023; published online May 8. https://doi.org/10.1016/ S0140-6736(23)00522-6
REFERENCE 3: PMNCH, UNICEF, UNFPA, WHO. Born Too Soon: A decade of action. WHO 2023

## Sheet: A. ALL CLEARED NAT ESTIMATES
NATIONAL, REGIONAL AND GLOBAL ESTIMATES OF PRETERM IN 2020, WITH TRENDS FROM 2010: A SYSTEMATIC ANALYSIS
This excel shows estimates for 97 countries with available data and >10,000 live births in 2020
		2010†					2020†
COUNTRY	REGION	NUMBER OF PRETERM BABIES ‡	NUMBER OF PRETERM BABIES ‡ - 95% CI	PRETERM RATE	PRETERM RATE - 95% CI	RANKING (FOR RATE) ¶	NUMBER LIVE BIRTHS (2020)*2	NUMBER OF PRETERM BABIES‡	NUMBER OF PRETERM BABIES ‡ - 95% CI	PRETERM RATE	PRETERM RATE - 95% CI	RANKING (FOR RATE)¶	AVERAGE ANNUAL REDUCTION RATE (2010-2020)
Afghanistan	Southern Asia	.	.	.	.	.	1402300	.	.	.	.	.	.
Albania	Northern America, Australia and New Zealand, Central Asia and Europe	.	.	.	.	.	29500	.	.	.	.	.	.
Algeria	Western Asia and Northern Africa	.	.	.	.	.	974700	.	.	.	.	.	.
Andorra	Northern America, Australia and New Zealand, Central Asia and Europe	|	|	|	|	|	600	|	|	|	|	|	|
Angola	Sub-Saharan Africa	.	.	.	.	.	1312900	.	.	.	.	.	.
Antigua and Barbuda	Latin America and the Caribbean	.	.	.	.	.	1100	.	.	.	.	.	.
Argentina	Latin America and the Caribbean	62500	[60200, 64800]	8.5	[8.2, 8.8]	124	636000	56400	[54300, 58500]	8.9	[8.5, 9.2]	136	-0.41
Armenia	Western Asia and Northern Africa	2800	[2600, 3000]	6.8	[6.3, 7.2]	28	35000	2700	[2500, 2900]	7.7	[7.2, 8.2]	75	-1.25
Australia	Northern America, Australia and New Zealand, Central Asia and Europe	23700	[22900, 24600]	7.9	[7.6, 8.2]	87	296400	24300	[23400, 25200]	8.2	[7.9, 8.5]	89	-0.36
Austria	Northern America, Australia and New Zealand, Central Asia and Europe	6600	[6300, 6800]	8.4	[8.1, 8.7]	111	83300	6100	[5800, 6300]	7.3	[7, 7.6]	65	1.44
Azerbaijan	Western Asia and Northern Africa	.	.	.	.	.	131900	.	.	.	.	.	.
Bahamas	Latin America and the Caribbean	.	.	.	.	.	4700	.	.	.	.	.	.
Bahrain	Western Asia and Northern Africa	1900	[1800, 2000]	9.9	[9.5, 10.3]	175	18900	2100	[2100, 2200]	11.3	[10.9, 11.8]	181	-1.34
Bangladesh	Southern Asia	520200	[385100, 691700]	16.4	[12.1, 21.8]	195	3022900	488600	[355600, 657100]	16.2	[11.8, 21.7]	195	0.13
Barbados	Latin America and the Caribbean	.	.	.	.	.	3000	.	.	.	.	.	.
Belarus	Northern America, Australia and New Zealand, Central Asia and Europe	8400	[7600, 9200]	7.5	[6.8, 8.2]	74	91200	6700	[6100, 7300]	7.3	[6.7, 8]	69	0.21
Belgium	Northern America, Australia and New Zealand, Central Asia and Europe	10300	[9900, 10700]	8	[7.7, 8.3]	90	114900	9400	[9000, 9900]	8.2	[7.9, 8.6]	90	-0.22
Belize	Latin America and the Caribbean	.	.	.	.	.	7100	.	.	.	.	.	.
Benin	Sub-Saharan Africa	25500	[13400, 47300]	6.9	[3.6, 12.7]	32	469300	32500	[16900, 60600]	6.9	[3.6, 12.9]	29	-0.08
Bhutan	Southern Asia	.	.	.	.	.	9800	.	.	.	.	.	.
Bolivia (Plurinational State of)	Latin America and the Caribbean	.	.	.	.	.	263300	.	.	.	.	.	.
Bosnia and Herzegovina	Northern America, Australia and New Zealand, Central Asia and Europe	.	.	.	.	.	28700	.	.	.	.	.	.
Botswana	Sub-Saharan Africa	6300	[2600, 14400]	10.8	[4.5, 24.8]	178	61600	6600	[2800, 15300]	10.8	[4.5, 24.8]	177	0.02
Brazil	Latin America and the Caribbean	363900	[346300, 382600]	12	[11.4, 12.6]	184	2787300	310700	[299200, 322500]	11.1	[10.7, 11.6]	179	0.71
Brunei Darussalam	Eastern Asia, South Eastern Asia and Oceania (excl. Australia and New Zealand)	|	|	|	|	|	6300	|	|	|	|	|	|
Bulgaria	Northern America, Australia and New Zealand, Central Asia and Europe	5600	[5100, 6100]	7.1	[6.5, 7.8]	45	59800	4800	[4500, 5100]	8	[7.5, 8.5]	84	-1.15
Burkina Faso	Sub-Saharan Africa	.	.	.	.	.	776800	.	.	.	.	.	.
Burundi	Sub-Saharan Africa	.	.	.	.	.	435300	.	.	.	.	.	.
Cabo Verde	Sub-Saharan Africa	.	.	.	.	.	10000	.	.	.	.	.	.
Cambodia	Eastern Asia, South Eastern Asia and Oceania (excl. Australia and New Zealand)	21000	[10700, 39800]	6.2	[3.1, 11.7]	21	325700	20200	[10200, 38400]	6.2	[3.1, 11.8]	21	-0.07
Cameroon	Sub-Saharan Africa	.	.	.	.	.	940900	.	.	.	.	.	.
Canada	Northern America, Australia and New Zealand, Central Asia and Europe	29000	[27200, 30800]	7.8	[7.3, 8.3]	82	370500	29400	[27600, 31300]	7.9	[7.5, 8.4]	82	-0.2
Central African Republic	Sub-Saharan Africa	.	.	.	.	.	225900	.	.	.	.	.	.
Chad	Sub-Saharan Africa	.	.	.	.	.	729800	.	.	.	.	.	.
Chile	Latin America and the Caribbean	18100	[17400, 18800]	7.4	[7.2, 7.7]	72	227800	20100	[19200, 20900]	8.8	[8.4, 9.2]	130	-1.69
China	Eastern Asia, South Eastern Asia and Oceania (excl. Australia and New Zealand)	1096300	[907100, 1321800]	6.1	[5.1, 7.4]	18	12243400	752900	[624500, 904100]	6.1	[5.1, 7.4]	19	-0.06
Colombia	Latin America and the Caribbean	55100	[51500, 58800]	7.3	[6.8, 7.8]	67	733500	66200	[62100, 70700]	9	[8.5, 9.6]	137	-2.2
Comoros	Sub-Saharan Africa	.	.	.	.	.	24100	.	.	.	.	.	.
Congo	Sub-Saharan Africa	.	.	.	.	.	177700	.	.	.	.	.	.
Cook Islands	Eastern Asia, South Eastern Asia and Oceania (excl. Australia and New Zealand)	.	.	.	.	.	300	.	.	.	.	.	.
Costa Rica	Latin America and the Caribbean	.	.	.	.	.	62200	.	.	.	.	.	.
Cote d'Ivoire	Sub-Saharan Africa	96400	[51400, 175100]	11.7	[6.3, 21.3]	183	917200	107500	[56900, 193000]	11.7	[6.2, 21]	184	0.01
Croatia	Northern America, Australia and New Zealand, Central Asia and Europe	2600	[2500, 2700]	5.9	[5.7, 6.1]	15	35800	2300	[2200, 2400]	6.5	[6.2, 6.7]	23	-0.89
Cuba	Latin America and the Caribbean	7600	[7100, 8100]	5.9	[5.5, 6.3]	14	105600	6300	[5900, 6700]	6	[5.6, 6.4]	13	-0.16
Cyprus	Western Asia and Northern Africa	.	.	.	.	.	13100	.	.	.	.	.	.
Czechia	Northern America, Australia and New Zealand, Central Asia and Europe	9800	[9400, 10200]	8.4	[8.1, 8.7]	112	107000	7400	[7100, 7700]	6.9	[6.6, 7.2]	28	1.99
Democratic People's Republic of Korea	Eastern Asia, South Eastern Asia and Oceania (excl. Australia and New Zealand)	.	.	.	.	.	344900	.	.	.	.	.	.
Democratic Republic of the Congo	Sub-Saharan Africa	366000	[228300, 574300]	12.4	[7.7, 19.4]	186	3929900	487500	[305100, 767000]	12.4	[7.8, 19.5]	187	-0.02
Denmark	Northern America, Australia and New Zealand, Central Asia and Europe	4100	[3900, 4200]	6.5	[6.2, 6.7]	25	61400	3700	[3500, 3800]	6	[5.7, 6.2]	14	0.8
Djibouti	Sub-Saharan Africa	.	.	.	.	.	24500	.	.	.	.	.	.
Dominica	Latin America and the Caribbean	.	.	.	.	.	1000	.	.	.	.	.	.
Dominican Republic	Latin America and the Caribbean	.	.	.	.	.	206700	.	.	.	.	.	.
Ecuador	Latin America and the Caribbean	23400	[12300, 43300]	7.1	[3.7, 13.2]	46	299300	21400	[11200, 39900]	7.2	[3.7, 13.3]	46	-0.06
Egypt	Western Asia and Northern Africa	.	.	.	.	.	2477100	.	.	.	.	.	.
El Salvador	Latin America and the Caribbean	9500	[8100, 11300]	8	[6.8, 9.5]	88	102100	8200	[7000, 9500]	8	[6.8, 9.3]	85	0
Equatorial Guinea	Sub-Saharan Africa	.	.	.	.	.	49800	.	.	.	.	.	.
Eritrea	Sub-Saharan Africa	.	.	.	.	.	102300	.	.	.	.	.	.
Estonia	Northern America, Australia and New Zealand, Central Asia and Europe	1000	[900, 1000]	6	[5.8, 6.3]	17	13900	800	[800, 800]	5.8	[5.5, 6.1]	11	0.38
Eswatini	Sub-Saharan Africa	.	.	.	.	.	29100	.	.	.	.	.	.
Ethiopia	Sub-Saharan Africa	419500	[254100, 680500]	12.9	[7.8, 20.9]	189	3841600	495900	[302400, 796900]	12.9	[7.9, 20.7]	189	-0.02
Fiji	Eastern Asia, South Eastern Asia and Oceania (excl. Australia and New Zealand)	.	.	.	.	.	18100	.	.	.	.	.	.
Finland	Northern America, Australia and New Zealand, Central Asia and Europe	3400	[3300, 3600]	5.6	[5.4, 5.9]	5	46200	2600	[2500, 2700]	5.6	[5.3, 5.8]	7	0.12
France	Northern America, Australia and New Zealand, Central Asia and Europe	58700	[55700, 61900]	7.4	[7, 7.8]	71	681900	48800	[46600, 51100]	7.2	[6.8, 7.5]	45	0.28
Gabon	Sub-Saharan Africa	3900	[1900, 7400]	6.8	[3.4, 13]	30	63500	4300	[2100, 8300]	6.8	[3.4, 13.1]	26	-0.05
Gambia	Sub-Saharan Africa	.	.	.	.	.	86800	.	.	.	.	.	.
Georgia	Western Asia and Northern Africa	3700	[3300, 4100]	6.3	[5.7, 7]	24	48800	3800	[3600, 4100]	7.8	[7.3, 8.4]	79	-2.14
Germany	Northern America, Australia and New Zealand, Central Asia and Europe	59200	[57000, 61300]	8.8	[8.4, 9.1]	135	760400	63600	[61000, 66300]	8.4	[8, 8.7]	93	0.47
Ghana	Sub-Saharan Africa	67600	[39400, 112300]	8	[4.7, 13.3]	89	902300	72200	[41500, 120500]	8	[4.6, 13.4]	86	0.02
Greece	Northern America, Australia and New Zealand, Central Asia and Europe	12400	[11600, 13100]	11.2	[10.5, 11.9]	181	81100	9400	[8800, 10000]	11.6	[10.9, 12.3]	183	-0.35
Grenada	Latin America and the Caribbean	.	.	.	.	.	2000	.	.	.	.	.	.
Guatemala	Latin America and the Caribbean	42100	[22000, 76600]	10.5	[5.5, 19.1]	177	378900	39700	[20900, 72300]	10.5	[5.5, 19.1]	176	0.02
Guinea	Sub-Saharan Africa	.	.	.	.	.	461600	.	.	.	.	.	.
Guinea-Bissau	Sub-Saharan Africa	.	.	.	.	.	63700	.	.	.	.	.	.
Guyana	Latin America and the Caribbean	1900	[1500, 2300]	11.6	[9.4, 14.2]	182	16300	1900	[1500, 2300]	11.5	[9.5, 14]	182	0.03
Haiti	Latin America and the Caribbean	.	.	.	.	.	271000	.	.	.	.	.	.
Honduras	Latin America and the Caribbean	.	.	.	.	.	216200	.	.	.	.	.	.
Hungary	Northern America, Australia and New Zealand, Central Asia and Europe	8100	[7800, 8400]	9	[8.6, 9.3]	136	92500	7700	[7400, 8000]	8.3	[8, 8.6]	92	0.73
Iceland	Northern America, Australia and New Zealand, Central Asia and Europe	|	|	|	|	|	4500	|	|	|	|	|	|
India	Southern Asia	3496500	[2627500, 4568200]	13.1	[9.9, 17.2]	191	23138500	3016700	[2247900, 3992500]	13	[9.7, 17.3]	191	0.09
Indonesia	Eastern Asia, South Eastern Asia and Oceania (excl. Australia and New Zealand)	.	.	.	.	.	4526200	.	.	.	.	.	.
Iran (Islamic Republic of)	Southern Asia	100100	[62800, 158200]	7.5	[4.7, 11.8]	73	1243000	92800	[58100, 146500]	7.5	[4.7, 11.8]	71	0.02
Iraq	Western Asia and Northern Africa	.	.	.	.	.	1179300	.	.	.	.	.	.
Ireland	Northern America, Australia and New Zealand, Central Asia and Europe	4600	[4400, 4800]	6.1	[5.9, 6.4]	20	59700	4200	[4000, 4400]	7	[6.6, 7.4]	41	-1.38
Israel	Western Asia and Northern Africa	.	.	.	.	.	175400	.	.	.	.	.	.
Italy	Northern America, Australia and New Zealand, Central Asia and Europe	42200	[40600, 43800]	7.5	[7.2, 7.8]	75	410100	30800	[29600, 31900]	7.5	[7.2, 7.8]	72	-0.02
Jamaica	Latin America and the Caribbean	.	.	.	.	.	33300	.	.	.	.	.	.
Japan	Eastern Asia, South Eastern Asia and Oceania (excl. Australia and New Zealand)	62900	[60700, 65300]	5.7	[5.5, 6]	9	827600	46100	[44400, 47800]	5.6	[5.4, 5.8]	8	0.31
Jordan	Western Asia and Northern Africa	17300	[10600, 27200]	8.7	[5.4, 13.7]	132	243100	21100	[12900, 33500]	8.7	[5.3, 13.8]	117	0.04
Kazakhstan	Northern America, Australia and New Zealand, Central Asia and Europe	20400	[17500, 23800]	5.5	[4.7, 6.4]	4	427800	23500	[20200, 27400]	5.5	[4.7, 6.4]	5	0.07
Kenya	Sub-Saharan Africa	128800	[84800, 191700]	8.8	[5.8, 13]	133	1455900	127500	[83800, 191500]	8.8	[5.8, 13.2]	120	0
Kiribati	Eastern Asia, South Eastern Asia and Oceania (excl. Australia and New Zealand)	.	.	.	.	.	3500	.	.	.	.	.	.
Kuwait	Western Asia and Northern Africa	.	.	.	.	.	52900	.	.	.	.	.	.
Kyrgyzstan	Northern America, Australia and New Zealand, Central Asia and Europe	.	.	.	.	.	160600	.	.	.	.	.	.
Lao People's Democratic Republic	Eastern Asia, South Eastern Asia and Oceania (excl. Australia and New Zealand)	14600	[5900, 33900]	8.5	[3.4, 19.8]	128	164400	14000	[5600, 32100]	8.5	[3.4, 19.5]	115	0.02
Latvia	Northern America, Australia and New Zealand, Central Asia and Europe	1200	[1100, 1200]	5.9	[5.6, 6.1]	12	17500	1000	[900, 1000]	5.6	[5.3, 5.8]	9	0.47
Lebanon	Western Asia and Northern Africa	7700	[4000, 14000]	8.8	[4.6, 15.8]	134	87700	7700	[4000, 14000]	8.7	[4.5, 16]	119	0.01
Lesotho	Sub-Saharan Africa	.	.	.	.	.	59500	.	.	.	.	.	.
Liberia	Sub-Saharan Africa	.	.	.	.	.	161500	.	.	.	.	.	.
Libya	Western Asia and Northern Africa	12000	[4800, 28100]	7.8	[3.1, 18.4]	85	121800	9500	[3800, 22300]	7.8	[3.1, 18.3]	81	-0.01
Lithuania	Northern America, Australia and New Zealand, Central Asia and Europe	1800	[1700, 1900]	5.7	[5.4, 5.9]	6	27500	1500	[1400, 1600]	5.5	[5.2, 5.7]	4	0.39
Luxembourg	Northern America, Australia and New Zealand, Central Asia and Europe	|	|	|	|	|	6500	|	|	|	|	|	|
Madagascar	Sub-Saharan Africa	.	.	.	.	.	884800	.	.	.	.	.	.
Malawi	Sub-Saharan Africa	87500	[58100, 129900]	14.6	[9.7, 21.6]	194	644100	93500	[61400, 138900]	14.5	[9.5, 21.6]	194	0.03
Malaysia	Eastern Asia, South Eastern Asia and Oceania (excl. Australia and New Zealand)	.	.	.	.	.	511400	.	.	.	.	.	.
Maldives	Southern Asia	|	|	|	|	|	7500	|	|	|	|	|	|
Mali	Sub-Saharan Africa	44300	[22300, 83600]	6.1	[3.1, 11.5]	19	891900	54600	[27500, 102700]	6.1	[3.1, 11.5]	17	-0.02
Malta	Northern America, Australia and New Zealand, Central Asia and Europe	|	|	|	|	|	4500	|	|	|	|	|	|
Marshall Islands	Eastern Asia, South Eastern Asia and Oceania (excl. Australia and New Zealand)	.	.	.	.	.	900	.	.	.	.	.	.
Mauritania	Sub-Saharan Africa	.	.	.	.	.	150400	.	.	.	.	.	.
Mauritius	Sub-Saharan Africa	.	.	.	.	.	13500	.	.	.	.	.	.
Mexico	Latin America and the Caribbean	157900	[135400, 183600]	7	[6, 8.1]	37	1961300	138200	[117700, 161800]	7	[6, 8.2]	43	-0.11
Micronesia (Federated States of)	Eastern Asia, South Eastern Asia and Oceania (excl. Australia and New Zealand)	.	.	.	.	.	2300	.	.	.	.	.	.
Monaco	Northern America, Australia and New Zealand, Central Asia and Europe	.	.	.	.	.	300	.	.	.	.	.	.
Mongolia	Eastern Asia, South Eastern Asia and Oceania (excl. Australia and New Zealand)	3800	[1900, 7100]	6	[3.1, 11.2]	16	73800	4400	[2200, 8400]	6	[3, 11.4]	16	0.01
Montenegro	Northern America, Australia and New Zealand, Central Asia and Europe	.	.	.	.	.	7100	.	.	.	.	.	.
Morocco	Western Asia and Northern Africa	.	.	.	.	.	656600	.	.	.	.	.	.
Mozambique	Sub-Saharan Africa	67800	[43400, 104100]	7	[4.5, 10.7]	43	1152800	81100	[50900, 126000]	7	[4.4, 10.9]	42	-0.06
Myanmar	Eastern Asia, South Eastern Asia and Oceania (excl. Australia and New Zealand)	.	.	.	.	.	928100	.	.	.	.	.	.
Namibia	Sub-Saharan Africa	.	.	.	.	.	69400	.	.	.	.	.	.
Nauru	Eastern Asia, South Eastern Asia and Oceania (excl. Australia and New Zealand)	.	.	.	.	.	400	.	.	.	.	.	.
Nepal	Southern Asia	68500	[46700, 99100]	11.1	[7.6, 16.1]	180	602600	67500	[45800, 97700]	11.2	[7.6, 16.2]	180	-0.07
Netherlands	Northern America, Australia and New Zealand, Central Asia and Europe	13500	[13000, 14000]	7.3	[7.1, 7.6]	69	173100	11700	[11300, 12100]	6.8	[6.5, 7]	25	0.83
New Zealand	Northern America, Australia and New Zealand, Central Asia and Europe	4800	[4600, 5000]	7.5	[7.2, 7.8]	76	63100	4800	[4400, 5100]	7.5	[7, 8]	73	-0.01
Nicaragua	Latin America and the Caribbean	8300	[7400, 9400]	5.9	[5.2, 6.6]	13	141300	8200	[7700, 8800]	5.8	[5.4, 6.2]	10	0.13
Niger	Sub-Saharan Africa	.	.	.	.	.	1109900	.	.	.	.	.	.
Nigeria	Sub-Saharan Africa	672600	[371900, 1177200]	9.9	[5.5, 17.4]	176	7806400	774100	[426300, 1366200]	9.9	[5.5, 17.5]	173	0.01
Niue	Eastern Asia, South Eastern Asia and Oceania (excl. Australia and New Zealand)	.	.	.	.	.	0	.	.	.	.	.	.
Norway	Northern America, Australia and New Zealand, Central Asia and Europe	3500	[3300, 3600]	5.7	[5.5, 6]	8	53600	3000	[2800, 3100]	5.5	[5.3, 5.8]	6	0.35
occupied Palestinian territory	Western Asia and Northern Africa	17800	[9500, 31900]	13.2	[7, 23.6]	192	144700	19000	[10200, 33800]	13.2	[7.1, 23.4]	192	0.02
Oman	Western Asia and Northern Africa	.	.	.	.	.	86900	.	.	.	.	.	.
Pakistan	Southern Asia	892200	[539200, 1432000]	14.3	[8.6, 22.9]	193	6362700	914000	[549900, 1469100]	14.4	[8.6, 23.1]	193	-0.06
Palau	Eastern Asia, South Eastern Asia and Oceania (excl. Australia and New Zealand)	.	.	.	.	.	300	.	.	.	.	.	.
Panama	Latin America and the Caribbean	.	.	.	.	.	76900	.	.	.	.	.	.
Papua New Guinea	Eastern Asia, South Eastern Asia and Oceania (excl. Australia and New Zealand)	21000	[12400, 34100]	9.1	[5.4, 14.8]	138	253300	22900	[13500, 37700]	9.1	[5.3, 14.9]	138	0.06
Paraguay	Latin America and the Caribbean	9900	[9200, 10700]	7.6	[7, 8.2]	78	138700	10800	[9800, 12000]	7.8	[7.1, 8.7]	80	-0.29
Peru	Latin America and the Caribbean	41100	[34200, 49200]	6.7	[5.5, 8]	26	593200	39700	[34400, 45800]	6.7	[5.8, 7.7]	24	-0.05
Philippines	Eastern Asia, South Eastern Asia and Oceania (excl. Australia and New Zealand)	186100	[98400, 341100]	7.7	[4.1, 14.1]	80	2473200	190500	[100500, 352400]	7.7	[4.1, 14.2]	76	-0.01
Poland	Northern America, Australia and New Zealand, Central Asia and Europe	28700	[27700, 29800]	6.8	[6.6, 7.1]	29	373000	27200	[26200, 28200]	7.3	[7, 7.6]	67	-0.71
Portugal	Northern America, Australia and New Zealand, Central Asia and Europe	7900	[7300, 8500]	7.8	[7.3, 8.4]	84	82900	6400	[6000, 6900]	7.8	[7.3, 8.3]	77	0.05
Qatar	Western Asia and Northern Africa	1200	[1100, 1400]	6.8	[5.9, 7.9]	31	31000	2100	[1700, 2600]	6.9	[5.6, 8.4]	27	-0.02
Republic of Korea	Eastern Asia, South Eastern Asia and Oceania (excl. Australia and New Zealand)	28400	[27300, 29500]	6.3	[6, 6.5]	23	294200	24600	[23700, 25500]	8.4	[8.1, 8.7]	94	-2.93
Republic of Moldova	Northern America, Australia and New Zealand, Central Asia and Europe	2600	[2100, 3300]	4.9	[3.9, 6.1]	3	38600	1900	[1500, 2400]	5	[4, 6.1]	2	-0.05
Republic of North Macedonia	Northern America, Australia and New Zealand, Central Asia and Europe	1100	[1000, 1200]	4.4	[3.9, 4.9]	2	20300	1200	[1200, 1300]	6.1	[5.7, 6.6]	18	-3.37
Romania	Northern America, Australia and New Zealand, Central Asia and Europe	19400	[17700, 21300]	8.6	[7.8, 9.4]	129	199100	16800	[15500, 18200]	8.5	[7.8, 9.2]	103	0.14
Russian Federation	Northern America, Australia and New Zealand, Central Asia and Europe	104400	[97600, 111500]	5.7	[5.4, 6.1]	7	1437500	86200	[79500, 93600]	6	[5.5, 6.5]	15	-0.46
Rwanda	Sub-Saharan Africa	33600	[13100, 77300]	9.3	[3.7, 21.5]	168	398500	37300	[14600, 84700]	9.3	[3.7, 21.2]	170	-0.01
Saint Kitts and Nevis	Latin America and the Caribbean	.	.	.	.	.	600	.	.	.	.	.	.
Saint Lucia	Latin America and the Caribbean	.	.	.	.	.	2100	.	.	.	.	.	.
Saint Vincent and the Grenadines	Latin America and the Caribbean	.	.	.	.	.	1400	.	.	.	.	.	.
Samoa	Eastern Asia, South Eastern Asia and Oceania (excl. Australia and New Zealand)	.	.	.	.	.	6000	.	.	.	.	.	.
San Marino	Northern America, Australia and New Zealand, Central Asia and Europe	.	.	.	.	.	200	.	.	.	.	.	.
Sao Tome and Principe	Sub-Saharan Africa	.	.	.	.	.	6200	.	.	.	.	.	.
Saudi Arabia	Western Asia and Northern Africa	.	.	.	.	.	665900	.	.	.	.	.	.
Senegal	Sub-Saharan Africa	.	.	.	.	.	543200	.	.	.	.	.	.
Serbia	Northern America, Australia and New Zealand, Central Asia and Europe	2900	[2700, 3100]	4.1	[3.8, 4.4]	1	68600	2800	[2600, 3000]	4.1	[3.8, 4.4]	1	-0.06
Seychelles	Sub-Saharan Africa	.	.	.	.	.	1700	.	.	.	.	.	.
Sierra Leone	Sub-Saharan Africa	.	.	.	.	.	262800	.	.	.	.	.	.
Singapore	Eastern Asia, South Eastern Asia and Oceania (excl. Australia and New Zealand)	4300	[4000, 4600]	9.2	[8.6, 9.9]	139	41400	3400	[3200, 3600]	8.2	[7.7, 8.7]	88	1.2
Slovakia	Northern America, Australia and New Zealand, Central Asia and Europe	3700	[3500, 4000]	6.2	[5.8, 6.6]	22	55700	3400	[3200, 3700]	6.2	[5.8, 6.6]	20	0.05
Slovenia	Northern America, Australia and New Zealand, Central Asia and Europe	1700	[1600, 1700]	7.3	[7, 7.7]	70	19100	1400	[1300, 1500]	7.3	[7, 7.6]	68	0.05
Solomon Islands	Eastern Asia, South Eastern Asia and Oceania (excl. Australia and New Zealand)	.	.	.	.	.	20900	.	.	.	.	.	.
Somalia	Sub-Saharan Africa	.	.	.	.	.	728100	.	.	.	.	.	.
South Africa	Sub-Saharan Africa	148900	[107200, 204200]	12.9	[9.3, 17.7]	190	1194600	154800	[110200, 213400]	13	[9.2, 17.9]	190	-0.04
South Sudan	Sub-Saharan Africa	.	.	.	.	.	310500	.	.	.	.	.	.
Spain	Northern America, Australia and New Zealand, Central Asia and Europe	38300	[37000, 39800]	7.9	[7.6, 8.2]	86	352000	24900	[24100, 25900]	7.1	[6.8, 7.3]	44	1.06
Sri Lanka	Southern Asia	28200	[14700, 52100]	7.8	[4, 14.4]	83	309800	24100	[12400, 44800]	7.8	[4, 14.5]	78	-0.02
Sudan	Western Asia and Northern Africa	.	.	.	.	.	1521200	.	.	.	.	.	.
Suriname	Latin America and the Caribbean	1400	[900, 2300]	12.8	[7.8, 20.5]	188	11100	1400	[900, 2300]	12.8	[8, 20.4]	188	0
Sweden	Northern America, Australia and New Zealand, Central Asia and Europe	6600	[6400, 6900]	5.8	[5.6, 6]	11	112400	6100	[5800, 6400]	5.4	[5.2, 5.7]	3	0.68
Switzerland	Northern America, Australia and New Zealand, Central Asia and Europe	5800	[5600, 6000]	7.3	[7, 7.6]	68	86600	6000	[5800, 6300]	7	[6.7, 7.3]	31	0.48
Syrian Arab Republic	Western Asia and Northern Africa	.	.	.	.	.	406100	.	.	.	.	.	.
Tajikistan	Northern America, Australia and New Zealand, Central Asia and Europe	.	.	.	.	.	262800	.	.	.	.	.	.
Thailand	Eastern Asia, South Eastern Asia and Oceania (excl. Australia and New Zealand)	59000	[38400, 89700]	7.3	[4.7, 11]	66	656100	47700	[30600, 73300]	7.3	[4.7, 11.2]	66	-0.03
Timor-Leste	Eastern Asia, South Eastern Asia and Oceania (excl. Australia and New Zealand)	.	.	.	.	.	32900	.	.	.	.	.	.
Togo	Sub-Saharan Africa	.	.	.	.	.	272800	.	.	.	.	.	.
Tonga	Eastern Asia, South Eastern Asia and Oceania (excl. Australia and New Zealand)	.	.	.	.	.	2400	.	.	.	.	.	.
Trinidad and Tobago	Latin America and the Caribbean	.	.	.	.	.	18100	.	.	.	.	.	.
Tunisia	Western Asia and Northern Africa	17300	[8800, 31800]	8.7	[4.4, 16]	131	202300	17600	[8900, 32200]	8.7	[4.4, 15.9]	118	0
Türkiye	Western Asia and Northern Africa	143000	[121500, 168300]	11	[9.4, 13]	179	1265300	139300	[127000, 152700]	11	[10, 12.1]	178	0
Turkmenistan	Northern America, Australia and New Zealand, Central Asia and Europe	.	.	.	.	.	139400	.	.	.	.	.	.
Tuvalu	Eastern Asia, South Eastern Asia and Oceania (excl. Australia and New Zealand)	.	.	.	.	.	300	.	.	.	.	.	.
Uganda	Sub-Saharan Africa	138000	[83900, 221000]	9.9	[6, 15.8]	174	1653800	164600	[100400, 265400]	10	[6.1, 16]	174	-0.07
Ukraine	Northern America, Australia and New Zealand, Central Asia and Europe	.	.	.	.	.	339000	.	.	.	.	.	.
United Arab Emirates	Western Asia and Northern Africa	.	.	.	.	.	98600	.	.	.	.	.	.
United Kingdom	Northern America, Australia and New Zealand, Central Asia and Europe	57900	[55800, 60100]	7.2	[7, 7.5]	64	678500	54600	[52300, 57000]	8	[7.7, 8.4]	87	-1.08
United Republic of Tanzania	Sub-Saharan Africa	150600	[76900, 280200]	8.4	[4.3, 15.6]	109	2262300	189800	[96800, 352300]	8.4	[4.3, 15.6]	95	0
United States of America	Northern America, Australia and New Zealand, Central Asia and Europe	392200	[377900, 406900]	9.7	[9.4, 10.1]	172	3670500	366200	[351300, 381400]	10	[9.6, 10.4]	175	-0.27
Uruguay	Latin America and the Caribbean	4400	[4100, 4600]	9.1	[8.5, 9.7]	137	35500	3300	[3100, 3500]	9.3	[8.7, 10]	145	-0.24
Uzbekistan	Northern America, Australia and New Zealand, Central Asia and Europe	.	.	.	.	.	832100	.	.	.	.	.	.
Vanuatu	Eastern Asia, South Eastern Asia and Oceania (excl. Australia and New Zealand)	.	.	.	.	.	9300	.	.	.	.	.	.
Venezuela (Bolivarian Republic of)	Latin America and the Caribbean	49500	[45600, 53700]	8.3	[7.6, 9]	108	466100	38500	[34800, 42700]	8.3	[7.5, 9.2]	91	0.01
Viet Nam	Eastern Asia, South Eastern Asia and Oceania (excl. Australia and New Zealand)	127500	[82700, 194000]	8.6	[5.6, 13.1]	130	1488400	127900	[82600, 197100]	8.6	[5.6, 13.2]	116	0.04
Yemen	Western Asia and Northern Africa	.	.	.	.	.	1010400	.	.	.	.	.	.
Zambia	Sub-Saharan Africa	44000	[25800, 72900]	7.6	[4.5, 12.7]	79	661500	50700	[29900, 82900]	7.7	[4.5, 12.5]	74	-0.05
Zimbabwe	Sub-Saharan Africa	.	.	.	.	.	486400	.	.	.	.	.	.
Zambia		63600		13.5		72	620300	71900		11.6		1	58
Zimbabwe		50800		12.4		67	535400	67600		12.6		-0.1	65
* Source: United Nations Department of Economics and Social Affairs Population Division. World Population Prospects 2022, Online Edition. 2022.
† Estimates for 97 countries with data and >10,000 livebirths. Countries with no data and not included in estimates shown as "." Countries with <10,000 live births excluded here and shown as "|".
‡ Numbers rounded to nearest 100.
¶ Ranking lowest to highest rate. The ranking shows countries included within these estimates and that had >10,000 live births in 2020.
CI: Credible interval
REFERENCE 1: Ohuma E, Moller AB, Bradley E et al. National, regional, and worldwide estimates of preterm in 2020, with trends from 2010: a systematic analysis. The Lancet.
REFERENCE 2: Lawn JE, Ohuma EO, Bradley E, et al. Small babies, big risks: Global estimates of prevalence and mortality for vulnerable newborns to accelerate change and improve counting. Lancet 2023; published online May 8. https://doi.org/10.1016/ S0140-6736(23)00522-6
REFERENCE 3: PMNCH, UNICEF, UNFPA, WHO. Born Too Soon: A decade of action. WHO 2023

## Sheet: B. HIGHEST NATIONAL RATES
NATIONAL, REGIONAL AND GLOBAL ESTIMATES OF PRETERM IN 2020, WITH TRENDS FROM 2010: A SYSTEMATIC ANALYSIS
This excel shows estimates for 97 countries with available data
COUNTRY	REGION	NUMBER OF PRETERM BABIES*	NUMBER OF PRETERM BABIES* - 95% CI	PRETERM RATE†	PRETERM RATE† - 95% CI	AVERAGE ANNUAL REDUCTION RATE (2010-2020)
Bangladesh	Southern Asia	520200	[385100, 691700]	16.4	[12.1, 21.8]	0.13
Malawi	Sub-Saharan Africa	87500	[58100, 129900]	14.6	[9.7, 21.6]	0.03
Pakistan	Southern Asia	892200	[539200, 1432000]	14.3	[8.6, 22.9]	-0.06
occupied Palestinian territory	Western Asia and Northern Africa	17800	[9500, 31900]	13.2	[7, 23.6]	0.02
India	Southern Asia	3496500	[2627500, 4568200]	13.1	[9.9, 17.2]	0.09
South Africa	Sub-Saharan Africa	148900	[107200, 204200]	12.9	[9.3, 17.7]	-0.04
Ethiopia	Sub-Saharan Africa	419500	[254100, 680500]	12.9	[7.8, 20.9]	-0.02
Suriname	Latin America and the Caribbean	1400	[900, 2300]	12.8	[7.8, 20.5]	0
Democratic Republic of the Congo	Sub-Saharan Africa	366000	[228300, 574300]	12.4	[7.7, 19.4]	-0.02
Brazil	Latin America and the Caribbean	363900	[346300, 382600]	12	[11.4, 12.6]	0.71
Bangladesh	Southern Asia	488600	[355600, 657100]	16.2	[11.8, 21.7]	0.13
Malawi	Sub-Saharan Africa	93500	[61400, 138900]	14.5	[9.5, 21.6]	0.03
Pakistan	Southern Asia	914000	[549900, 1469100]	14.4	[8.6, 23.1]	-0.06
occupied Palestinian territory	Western Asia and Northern Africa	19000	[10200, 33800]	13.2	[7.1, 23.4]	0.02
India	Southern Asia	3016700	[2247900, 3992500]	13	[9.7, 17.3]	0.09
South Africa	Sub-Saharan Africa	154800	[110200, 213400]	13	[9.2, 17.9]	-0.04
Ethiopia	Sub-Saharan Africa	495900	[302400, 796900]	12.9	[7.9, 20.7]	-0.02
Suriname	Latin America and the Caribbean	1400	[900, 2300]	12.8	[8, 20.4]	0
Democratic Republic of the Congo	Sub-Saharan Africa	487500	[305100, 767000]	12.4	[7.8, 19.5]	-0.02
Cote d'Ivoire	Sub-Saharan Africa	107500	[56900, 193000]	11.7	[6.2, 21]	0.01
* Numbers rounded to the nearest 100
† Ranking highest to lowest rate. The ranking shows countries included within these estimates and that had >10,000 live births in 2020.
§ According to estimates for 97 countries with data and >10,000 live births.
CI: Credible interval
REFERENCE: Ohuma E, Moller AB, Bradley E et al. National, regional, and worldwide estimates of preterm in 2020, with trends from 2010: a systematic analysis. The Lancet.

## Sheet: C. REGIONAL ESTIMATES
NATIONAL, REGIONAL AND GLOBAL ESTIMATES OF PRETERM IN 2020, WITH TRENDS FROM 2010: A SYSTEMATIC ANALYSIS
This excel shows estimates for 97 countries with available data and >10,000 live births in 2020
REGION	YEAR	NUMBER LIVE BIRTHS*	NUMBER OF PRETERM BABIES †‡	NUMBER OF PRETERM BABIES †‡ - 95% CI	PRETERM RATE†	PRETERM RATE† - 95% CI	AVERAGE ANNUAL REDUCTION RATE (2010-2020)
GLOBAL	2010	141227100	13795300	[12715800, 15535900]	9.8	[9, 11]	-0.14
	2020	134767000	13376200	[12316700, 15156400]	9.9	[9.1, 11.2]
Eastern Asia, South Eastern Asia and Oceania	2010	31836500	2113600	[1842300, 2532800]	6.6	[5.8, 8]	-0.2
(excl. Australia and New Zealand)	2020	25255900	1717600	[1485700, 2092800]	6.8	[5.9, 8.3]
Latin America and the Caribbean	2010	10790600	955900	[909500, 1021400]	8.9	[8.4, 9.5]	-0.05
	2020	9804800	870000	[827000, 930500]	8.9	[8.4, 9.5]
Northern America, Australia and New Zealand,	2010	14501100	1130900	[1106100, 1161700]	7.8	[7.6, 8]	-0.17
(excl. Australia and New Zealand)	2020	13139100	1038900	[1013600, 1070500]	7.9	[7.7, 8.1]
Southern Asia	2010	39513600	5250400	[4278300, 6502400]	13.3	[10.8, 16.5]	0.05
	2020	36099000	4778900	[3895900, 6003400]	13.2	[10.8, 16.6]
Sub-Saharan Africa	2010	33320600	3350100	[2843400, 4218500]	10.1	[8.5, 12.7]	-0.03
	2020	38819300	3913200	[3319300, 4916900]	10.1	[8.6, 12.7]
Western Asia and Northern Africa	2010	11264700	994500	[691100, 1453200]	8.8	[6.1, 12.9]	-0.3
	2020	11648800	1057600	[731600, 1549600]	9.1	[6.3, 13.3]
* Source: United Nations Department of Economics and Social Affairs Population Division. World Population Prospects 2022, Online Edition. 2022.
† According to estimates for 103 countries with data
‡ Numbers rounded to nearest 100
REFERENCE: Ohuma E, Moller AB, Bradley E et al. National, regional, and worldwide estimates of preterm in 2020, with trends from 2010: a systematic analysis. The Lancet.
